# Supplementary material for: Preoperative Chemoradiotherapy for Gastroesophageal Junction Adenocarcinoma Modified by PET/CT: Results of Virtual Planning Study
Source: Medicina (Kaunas). 2021 Dec 6;57(12):1334. doi: 10.3390/medicina57121334 (PMC8705963; doi:10.3390/medicina57121334)
Supplement: Supplementary file 1 [file medicina-57-01334-s001.zip]

Archive with 1 entries (1 files):
- medicina-1481464-supplementary.pdf
